# Supplementary material for: Dendrimer end-terminal motif-dependent evasion of human complement and complement activation through IgM hitchhiking
Source: Nat Commun. 2021 Aug 11;12:4858. doi: 10.1038/s41467-021-24960-6 (PMC8357934; doi:10.1038/s41467-021-24960-6)
Supplement: Supplementary file 3 — Source Data [file 41467_2021_24960_MOESM3_ESM.xlsx]

## Sheet: Fig 1d
	sC5b-9
		Pyr						Carboxy
	Replicate Exp	BG	G2	G3	G4	G5		BG	G4	G5
	R1	444	460	433	501	512		470	470	507
	R2	465	498	488	507	438		465	430	480
	R3	392	501	470	444	488		489	510	488

## Sheet: Fig 1e
			Dendrimers (amino)
	Replicate Exp	BG	G2	G3	G4	G5
	R1	361	540	601	660	1353
	R2	375	480	550	593	1109
	R3	365	487	562	680	1409
	Amine groups x10*17	0	13	25	51	101

## Sheet: Fig 1f
				Dendrimers
	sC5b-9	Replicate Exp	BG	G2	G2	G2	G2	G2	G2
		R1	361	399	507	598	898	924	1070
		R2	375	440	570	501	789	850	1180
		R3	365	385	489	584	830	1001	980
		Total Amine x10*17	0	7	14	28	56	114	132

## Sheet: Fig 2a
	sC5b-9	BG	G5	BG	G5	BG	G5	BG	G5	BG	G5	BG	G5	BG	G5	BG	G5	BG	G5
	Replicate Exp	M26	M26	M29	M29	F23	F23	M48	M48	F36	F36	M50	M50	M61	M61	M63	M63	F55	F55
	R1	365	1490	244	307	407	1599	301	333	453	444	299	961	390	688	490	1333	601	1602
	R2	353	1196	323	333	386	1700	266	401	501	533	333	887	444	612	453	1401	607	1555
	R3	375	1277	209	268	390	1507	315	300	402	500	302	802	401	633	468	1390	633	1590

## Sheet: Fig 2b
			M29				M48				F36
	sC5b-9	Replicate Exp	BG	Albumin	MBL-MASP		BG	Albumin	MBL-MASP		BG	Albumin	MBL-MASP
		R1	315	380	770		440	410	1150		460	500	631
		R2	387	295	521		359	430	980		490	510	739
		R3	340	340	659		390	360	1301		520	430	590

## Sheet: Fig 2c
	sC5b-9	Replicate Exp	M29			M48			F36
			Man	Man+MBL		Man	Man+MBL		Man	Man+MBL
		R1	390	1256		497	1430		400	1450
		R2	407	1108		503	1289		590	1600
		R3	415	1537		460	1601		591	1320

## Sheet: Fig 2d
sC5b-9		M26					F33					M48
	Replicate Exp	BG	No inhibitor	Anti-C1s Ab	Futhan		BG	No inhibitor	Anti-C1s Ab	Futhan		BG	No inhibitor	Anti-C1s Ab	Futhan
	R1	4.3	13.8	10	3.9		3.1	15.2	13.9	3.3		7.7	14.2	17	7
	R2	4.8	11.2	11.3	4.2		4.8	10.3	11.5	3.8		8.1	13.4	12.7	7.1
	R3	5.1	14.3	15.2	3.3		5.2	11.9	9.8	3.9		6.5	13.9	14	6.2

## Sheet: Fig 2e
			C3a-desArg			C5a			sC5b-9
		Replicate Exp	BG	Test		BG	Test		BG	Test
		R1	1.15	4.4		1.09	2.29		1.1	3.23
		R2	1.06	4.21		1.14	2.4		1.1	3.08
		R3	1.12	4.22		1.23	2.32		1.02	3.14

## Sheet: Fig 2f
	C3a-desArg
			M26			F33			M48*
	Replicate Exp		Control P	COMP		Control P	COMP		Control P	COMP
	R1		3888	660		3655	870		3200	1070
	R2		4050	675		4010	910		3350	1120
	R3		3789	710		3991	905		3505	1190

## Sheet: Fig 2g
	sC5b-9
			M26			F33			M48*
		Replicate Exp	Control P	COMP		Control P	COMP		Control P	COMP
		R1	1250	410		1550	330		1350	490
		R2	1389	312		1380	404		1115	488
		R3	1630	331		1120	380		1278	530

[truncated: 7 more sheets: Fig 2h, Fig 3a, Fig 3b, Fig 3c, Fig 3d, Fig 4c, Fig 4d]
